# Supplementary material for: Frequency, Local Dynamics, and Genomic Characteristics of ESBL-Producing Escherichia coli Isolated From Specimens of Hospitalized Horses
Source: Front Microbiol. 2021 Apr 16;12:671676. doi: 10.3389/fmicb.2021.671676 (PMC8085565; doi:10.3389/fmicb.2021.671676)
Supplement: Supplementary file 1 [file Table_1.XLSX]

## Sheet: S1
Alias (nur erstmal für uns)	Isolate no.	Horse ID	Sampling date	Sample	Group	Sampling time	Enrofloxacin	Gentamicin	Trimethoprim/Sulfamethoxazol	Tetracyclin	MLST	Beta-lactam	Aminoglycosides	Sulphonamide	Trimethoprim	Fluorchinolone and amynoglycoside	Tetracycline	Phenicole	Macrolide	Plasmids_schemed	Plasmids_unschemed	plmsts
IMT44610	RKI6097	1	2018-01-13	faeces	5DG	t1	<=0,12	<=1	<=20	<=1	ST-973	blaCTX-M-15,blaTEM-1B-like			dfrG-like						IncI1-I(Gamma),Col156	IncI1[ST-31]
IMT44881	RKI6102	3	2018-02-08	faeces	SSG	t2	<=0,12	>=16	>=320	<=1	ST-641	blaCTX-M-1	aac(3)-IId-like,aadA5,aph(3')-Ia	sul1-like,sul2	dfrA17			catA1-like		IncFIA(HI1),IncHI1B(R27),IncFII(29),IncHI1A	Col8282,IncQ1,Col156,Col(MG828)	IncHI1[ST-9],IncF[[F35*:A8:B-]],IncHI1[ST-9],IncF[F35*:A8:B-]
IMT44889	RKI6103	5	2018-02-13	faeces	SSG	t2	<=0,12	>=16	>=320	>=16	ST-10	blaCTX-M-1,blaTEM-1B	aac(3)-IId-like,aadA5,aph(3')-Ia	sul1,sul2	dfrA17		tet(B)	catA1-like		IncFIA(HI1),IncHI1A,IncHI1B(R27)	Col440I,IncQ1	IncF[[F-:A8:B-]],IncHI1[ST-9],IncHI1[ST-9],IncF[F-:A8:B-]
IMT44890	RKI6104	4	2018-02-13	faeces	SSG	t2	<=0,12	>=16	>=320	>=16	ST-10	blaCTX-M-1,blaTEM-1B	aac(3)-IId-like,aadA5,aph(3')-Ia	sul1,sul2	dfrA17		tet(B)	catA1-like		IncFIA(HI1),IncHI1A,IncHI1B(R27)	Col440I,IncQ1,Col(MG828)	IncHI1[ST-9],IncF[[F-:A8:B-]],IncHI1[ST-9],IncF[F-:A8:B-]
IMT45452	RKI6183	15	2018-04-29	faeces	SSG	t1	1	>=16	>=320	<=1	ST-10	blaCTX-M-1,blaTEM-1A-like	aac(3)-IId-like,strA,strB	sul2	dfrA1				mph(A)	IncN	IncR,Col(pHAD28)	IncN[ST-1],IncN[ST-1]
IMT45448	RKI6182	15	2018-05-06	faeces	SSG	t2	<=0,12	>=16	>=320	<=1	ST-1245	blaCTX-M-14,blaTEM-1B	aac(3)-IId-like,aadA5,strA,strB	sul1,sul2	dfrA17			catA1-like	mph(A)	IncFIB(H89-PhagePlasmid)	IncQ1	IncF[Unknown ST],IncF[Unknown ST]
IMT45550	RKI6150	19	2018-05-30	faeces	5DG	t1	<=0,12	>=16	>=320	<=1	ST-1245	blaCTX-M-14,blaTEM-1B	aac(3)-IId-like,aadA5	sul1,sul2	dfrA17			catA1-like	mph(A)		IncQ1	NA
IMT45551	RKI6156	20	2018-06-05	faeces	5DG	t1	1	<=1	<=20	<=1	ST-1730	blaSHV-12								IncFIB(AP001918),IncFIB(K)	IncX3,Col(pHAD28)	IncF[[F-:A-:B20]],IncF[F-:A-:B20]
IMT45557	RKI6163	19	2018-06-06	faeces	5DG	t2	<=0,12	>=16	>=320	>=16	ST-1686	blaCTX-M-1,blaTEM-1B	aac(3)-IId-like,aadA2	sul2	dfrA12		tet(B)		mph(A)	IncFIA(HI1),IncHI1A,IncHI1B(R27)	IncQ1	IncHI1[ST-2],IncF[[F-:A8:B-]],IncHI1[ST-2],IncF[F-:A8:B-]
IMT45562	RKI6153	20	2018-06-12	nostrils	5DG	t2	1	>=16	>=320	<=1	ST-10	blaCTX-M-1,blaTEM-1B-like	aac(3)-IId-like,strA,strB	sul2	dfrA1				mph(A)	IncN	IncR,Col(pHAD28)	IncN[ST-1],IncN[ST-1]
IMT45563	RKI6154	20	2018-06-12	faeces	5DG	t2	<=0,12	>=16	>=320	<=1	ST-1245	blaCTX-M-14,blaTEM-1B	aac(3)-IId-like,aadA5	sul1,sul2	dfrA17			catA1-like	mph(A)		IncQ1	NA
IMT46182	RKI6037	25	2018-07-05	faeces	SSG	t0	0.5	<=1	<=20	<=1	ST-1730	blaSHV-12								IncFIB(AP001918),IncFIB(K)	IncX3,Col(MG828)	IncF[[F-:A-:B20]],IncF[[F-:A-:B20]],IncF[Unknown ST]
IMT46465	RKI6021	27	2018-07-28	nostrils	5DG	t0	>=4	>=16	>=320	>=16	ST-617	blaCTX-M-15,blaOXA-1,blaTEM-1B	aac(3)-IId-like,aadA1,aadA17-like,aph(3')-Ia	sul2,sul3	dfrA12	aac(6')Ib-cr	tet(A)-like,tet(B),tet(M)-like	catB3-like,cmlA1-like,floR-like		IncFIC(FII),IncFII,IncFIB(AP001918)	IncX1	IncF[[F46:A-:B20]],IncF[[F46:A-:B20]]
IMT46463	RKI6025	26	2018-07-29	faeces	5DG	t1	0.5	>=16	>=320	>=16	ST-10	blaSHV-12,blaTEM-1B	aac(3)-IId-like,aadA2	sul1,sul2	dfrA12		tet(A)		mph(A)		Col8282,IncX3,IncQ1,IncI1-I(Gamma)	IncI1[Unknown ST]
IMT46844	RKI6536	26	2018-07-29	faeces	5DG	t1	>=4	>=16	>=320	>=16	ST-617	blaCTX-M-15,blaOXA-1,blaTEM-1B	aac(3)-IId-like,aadA1,aadA17-like,aph(3')-Ia	sul2,sul3	dfrA12	aac(6')-Ib-cr	tet(A)-like,tet(B),tet(M)-like	catB3-like,cmlA1-like,floR-like		IncFIC(FII),IncFII,IncFIB(AP001918)	IncX1	IncF[[F46:A-:B20]],IncF[[F46:A-:B20]]
IMT46891	RKI6558	26	2018-08-05	faeces	5DG	t2	>=4	>=16	>=320	>=16	ST-617	blaCTX-M-15,blaOXA-1,blaTEM-1B	aac(3)-IId-like,aadA1,aadA17-like,aph(3')-Ia	sul2,sul3	dfrA12	aac(6')-Ib-cr	tet(A)-like,tet(B),tet(M)-like	catB3-like,cmlA1-like,floR-like		IncFIC(FII),IncFII,IncFIB(AP001918)	IncX1	IncF[[F46:A-:B20]],IncF[[F46:A-:B20]]
2487'2/18	RKI6618	28	2018-08-08	faeces	5DG	t1	0.5	>=16	>=320	<=1	ST-641	blaCTX-M-1	aac(3)-IId-like,aadA5,strA,strB	sul1-like,sul2	dfrA17			catA1-like	mph(A)	IncFIA(HI1),IncHI1B(R27),IncFII(29),IncHI1A	Col8282,IncQ1,Col156	IncHI1[ST-9],IncF[[F35*:A8:B-]],IncHI1[ST-9],IncF[[F35*:A8:B-]]
IMT47003 (früher RKI5998)2687'3/18		29	2018-08-25	faeces	SSG	t2	1	<=1	>=320	>=16
2952'5/18	RKI6620	31	2018-09-20	faeces	5DG	t2	<=0,12	>=16	>=320	>=16	ST-641	blaCTX-M-1	aac(3)-IId-like,aadA5,strA,strB	sul1,sul2	dfrA17		tet(B)	catA1-like		IncFIA(HI1),IncHI1A,IncHI1B(R27)	IncQ1	IncHI1[ST-9],IncF[[F-:A8:B-]],IncF[[F-:A8:B-]],IncHI1[ST-9]
3139'5/18	RKI6624	34	2018-10-04	faeces	SSG	t1	0.5	>=16	>=320	<=1	ST-6589	blaCTX-M-1,blaTEM-1B	aac(3)-IId-like,strA,strB	sul2	dfrA1				mph(A)		IncR,Col(pHAD28),Col(MG828)	NA
IMT47153	RKI6244	33	2018-10-07	faeces	5DG	t2	<=0,12	>=16	>=320	>=16	ST-641	blaCTX-M-1	aac(3)-IId-like,aadA5	sul1,sul2	dfrA17		tet(B)	catA1-like		IncFIA(HI1),IncFII(pRSB107),IncHI1B(R27),IncHI1A	IncQ1,Col(MG828)	IncHI1[ST-9],IncF[[F4:A8:B-]],IncHI1[ST-9],IncF[[F4:A8:B-]],IncF[F-:A8*:B1*],IncHI1[Unknown ST]
3225'4/18	RKI6626	34	2018-10-11	faeces	SSG	t2	<=0,12	>=16	>=320	<=1	ST-1245	blaCTX-M-14,blaTEM-1B	aac(3)-IId-like,aadA5,strA,strB	sul1,sul2	dfrA17			catA1-like	mph(A)		IncQ1	NA
IMT47456	RKI6252	36	2018-10-16	faeces	SSG	t1	1	>=16	>=320	<=1	ST-1204	blaCTX-M-1,blaTEM-1B-like	aac(3)-IId-like	sul2	dfrA1				mph(A)	IncN	IncR,Col(pHAD28),Col(MG828)	IncN[ST-1],IncN[ST-1],IncN[ST-1]
IMT47159	RKI6246	35	2018-10-19	faeces	5DG	t2	<=0,12	>=16	>=320	>=16	ST-641	blaCTX-M-1	aac(3)-IId-like,aadA5	sul1,sul2	dfrA17		tet(B)	catA1-like		IncFIA(HI1),IncHI1A,IncHI1B(R27)	IncQ1,Col(MG828)	IncF[[F-:A8:B-]],IncHI1[ST-9],IncHI1[ST-9],IncF[[F-:A8:B-]],IncF[Unknown ST],IncHI1[Unknown ST]
IMT47160	RKI6236	37	2018-11-06	faeces	SSG	t1	<=0,12	>=16	>=320	<=1	ST-1709	blaCMY-2, blaTEM-1B	aac(3)-IId-like,aadA5	sul2-like	dfrA17				mph(A)			IncFIB(K),IncI1,IncFIB(AP001918),IncQ1,Col(MG828)
IMT47161	RKI6248	38	2018-11-07	faeces	SSG	t1	<=0,12	<=1	<=20	<=1	ST-7459	blaCTX-M-1		sul2-like						IncHI1B(R27),IncFIC(FII),IncFIB(AP001918),FIA(pBK30683)	IncI1-I(Gamma),Col(pHAD28),Col156,Col(MG828)	IncF[[F89:A6:B16]],IncHI1[Unknown ST],IncHI1[Unknown ST],IncF[[F89:A6:B16]],IncI1[ST-58],IncHI1[Unknown ST],IncF[Unknown ST]
IMT47163	RKI6237	37	2018-11-11	faeces	SSG	t2	<=0,12	<=1	<=20	<=1	ST-410	blaCTX-M-3									Col(BS512),Col8282,p0111,IncI1-I(Gamma)	IncI1[ST-57]
IMT47167	RKI6250	41	2018-12-06	faeces	SSG	t2	<=0,12	>=16	>=320	>=16	ST-10	blaCTX-M-1	aac(3)-IId-like,aadA5,aph(3')-Ia	sul1,sul2	dfrA17		tet(B)	catA1-like		IncFIA(HI1),IncHI1B(R27),IncHI1A	Col(MG828),IncI1-I(Gamma),Col156,Col440I,Col8282,IncQ1	IncHI1[ST-9],IncF[[F-:A8:B-]],IncF[[F-:A8:B-]],IncHI1[ST-9],IncHI1[Unknown ST],IncI1[Unknown ST],IncF[Unknown ST]
3919'3/18	RKI6638	41	2018-12-06	nostrils	SSG	t2	<=0,12	>=16	>=320	>=16	ST-10	blaCTX-M-1	aac(3)-IId-like,aadA5,aph(3')-Ia,strA,strB	sul1,sul2	dfrA17		tet(B)	catA1-like		IncFIA(HI1),IncHI1A,IncHI1B(R27)	Col440I,Col8282,IncI1-I(Gamma),IncQ1	IncHI1[ST-9],IncF[[F-:A8:B-]],IncF[[F-:A8:B-]],IncHI1[ST-9]
IMT46531	RKI6020	42	2019-01-06	faeces	SSG	t1	1	>=16	>=320	>=16	ST-86	blaSHV-12,blaTEM-1B	aac(3)-IIa,aadA2	sul1-like,sul2	dfrA12		tet(D)			IncFIB(K)	IncI1-I(Gamma),IncX3,Col(MG828)	IncF[Unknown ST],IncF[Unknown ST],IncI1[Unknown ST],IncF[Unknown ST]
105'5/19	RKI6605	42	2019-01-13	faeces	SSG	t2	1	>=16	>=320	>=16	ST-641	blaCTX-M-1	aac(3)-IId-like,aadA5,strA,strB	sul1,sul2	dfrA17		tet(B)	catA1-like		IncFIA(HI1),IncHI1A,IncHI1B(R27)	IncQ1	IncHI1[ST-9],IncF[[F-:A8:B-]],IncHI1[ST-9],IncF[[F-:A8:B-]]
148'4/19	RKI6606	43	2019-01-16	faeces	5DG	t2	<=0,12	>=16	>=320	>=16	ST-10	blaCTX-M-1	aac(3)-IId-like,aadA5,strA,strB	sul1,sul2	dfrA17		tet(B)	catA1-like		IncFIA(HI1),IncHI1B(R27),IncHI1A	Col440I,Col8282,IncI1-I(Gamma),IncQ1	IncHI1[ST-9],IncF[[F-:A8:B-]],IncHI1[ST-9],IncF[[F-:A8:B-]]
591'2/19	RKI6608	49	2019-02-26	nostrils	SSG	t2	<=0,12	<=1	<=20	<=1	ST-10	blaCTX-M-1							mph(A)	IncN	IncI1-I(Gamma)	IncN[ST-1],IncN[ST-1]
591'5/19	RKI6609	49	2019-02-26	faeces	SSG	t2	<=0,12	>=16	>=320	<=1	ST-155	blaCTX-M-1,blaTEM-1B-like	aac(3)-IIa,strA,strB	sul2	dfrA5				mph(A)	IncFII,IncFIB(AP001918),IncN	IncQ1,IncB/O/K/Z	IncF[[F2:A-:B1]],IncN[ST-1],IncN[ST-1],IncF[[F2:A-:B1]]
591'3/19	RKI6610	49	2019-02-26	faeces	SSG	t2	<=0,12	>=16	>=320	<=1	ST-155	blaCTX-M-1,blaTEM-1B-like	aac(3)-IIa,strA,strB	sul2	dfrA5				mph(A)	IncFII,IncFIB(AP001918),IncN	IncQ1,IncB/O/K/Z	IncN[ST-1],IncF[[F2:A-:B1]],IncN[ST-1],IncF[[F2:A-:B1]]
IMT48336	RKI6545	50	2019-03-14	faeces	5DG	t2	<=0,12	>=16	>=320	>=16	ST-10	blaCTX-M-1	aac(3)-IId-like,aadA5,aph(3')-Ia,strA,strB	sul1,sul2	dfrA17		tet(B)	catA1-like		IncFIA(HI1),IncHI1B(R27),IncHI1A	Col440I,Col8282,IncQ1,Col(MG828)	IncHI1[ST-9],IncF[[F-:A8:B-]],IncHI1[ST-9],IncF[[F-:A8:B-]]
733'2/19	RKI6611	51	2019-03-17	faeces	5DG	t1	0.5	>=16	>=320	>=16	ST-2350	blaCTX-M-1	aac(3)-IId-like						mph(A)			NA
IMT48409	RKI6526	53	2019-03-22	faeces	5DG	t1	<=0,12	>=16	<=20	<=1	ST-2350	blaCTX-M-1	aac(3)-IId-like						mph(A)			NA
IMT48528	RKI6574	51	2019-03-24	faeces	5DG	t2	<=0,12	>=16	>=320	>=16	ST-10	blaCTX-M-1	aac(3)-IId-like,aadA5,aph(3')-Ia,strA,strB	sul1,sul2	dfrA17		tet(B)	catA1-like		IncFIA(HI1),IncHI1B(R27),IncHI1A	Col440I,Col8282,IncQ1	IncHI1[ST-9],IncF[[F-:A8:B-]],IncHI1[ST-9],IncF[[F-:A8:B-]]
IMT48419	RKI6532	54	2019-03-26	nostrils	5DG	t1	<=0,12	>=16	>=320	>=16	ST-10	blaCTX-M-1	aac(3)-IId-like,aadA5,aph(3')-Ia,strA,strB	sul1,sul2	dfrA17		tet(B)	catA1-like		IncFIA(HI1),IncHI1A,IncHI1B(R27)	Col440I,Col8282,IncQ1	IncHI1[ST-9],IncF[[F-:A8:B-]],IncHI1[ST-9],IncF[[F-:A8:B-]]
IMT48530	RKI6615	53	2019-03-29	faeces	5DG	t2	1	>=16	>=320	>=16	ST-86	blaSHV-12,blaTEM-1B	aac(3)-IIa,aadA2	sul1-like,sul2	dfrA12		tet(D)			IncFIB(K)	IncX3,IncI1-I(Gamma)	IncF[Unknown ST],IncF[Unknown ST]
IMT48491	RKI6601	54	2019-03-30	nostrils	5DG	t1	<=0,12	>=16	>=320	>=16	ST-10	blaCTX-M-1	aac(3)-IId-like,aadA5,aph(3')-Ia,strA,strB	sul1,sul2	dfrA17-like		tet(B)	catA1-like		IncFIA(HI1),IncHI1A,IncHI1B(R27)	Col440I,Col8282,IncQ1	IncF[[F-:A8:B-]],IncHI1[ST-9],IncF[[F-:A8:B-]],IncHI1[ST-9]
IMT46930	RKI5990	57	2019-04-20	faeces	5DG	t1	0.25	<=1	<=20	<=1	ST-453	blaCTX-M-1									Col156	NA
IMT46934	RKI6000	58	2019-04-23	faeces	5DG	t1	1	>=16	>=320	>=16	ST-86	blaSHV-12,blaTEM-1B	aac(3)-IIa,aadA2,aadA24-like	sul1-like,sul2	dfrA12		tet(D)			IncFII(29),IncFIB(K)	IncI1-I(Gamma),Col156,IncX3	IncF[[F30:A-:B-]],IncF[[F30:A-:B-]],IncF[Unknown ST],IncI1[Unknown ST]
IMT46937	RKI6003	58	2019-04-30	faeces	5DG	t2	1	>=16	>=320	>=16	ST-86	blaSHV-12,blaTEM-1B	aac(3)-IIa,aadA2	sul1-like,sul2	dfrA12		tet(D)			IncFIB(K)	IncI1-I(Gamma),IncX3,Col(MG828)	IncF[Unknown ST],IncF[Unknown ST],IncI1[Unknown ST],IncF[Unknown ST]
IMT46943	RKI6576	60	2019-05-09	faeces	5DG	t1	1	>=16	>=320	>=16	ST-86	blaSHV-12,blaTEM-1B	aac(3)-IIa,aadA2	sul1-like,sul2	dfrA12		tet(D)			IncFIB(K)	IncI(Gamma),IncX3	IncF[Unknown ST],IncF[Unknown ST]
IMT46978	RKI6581	59	2019-05-12	faeces	5DG	t2	<=0,12	>=16	>=320	>=16	ST-10	blaCTX-M-1	aac(3)-IId-like,aadA5,aph(3')-Ia,strA,strB	sul1,sul2	dfrA17		tet(B)	catA1-like		IncFIA(HI1),IncHI1B(R27),IncHI1A	Col440I,Col8282,IncQ1	IncHI1[ST-9],IncF[[F-:A8:B-]],IncF[[F-:A8:B-]],IncHI1[ST-9]
1446'2/19	RKI6616	61	2019-05-23	faeces	5DG	t0	0.5	>=16	>=320	<=1	ST-10	blaCTX-M-1,blaOXA-1-like	aac(3)-IId-like,aadA1-like,aadA5,aph(3')-Ia,strA,strB	sul1,sul2	dfrA17,dfrA8	aac(6')-Ib-cr	tet(B)	catA1-like		IncFIA(HI1),IncHI1A,IncHI1B(R27)	Col440I,Col8282,IncQ1,IncM1	IncHI1[ST-9],IncF[[F-:A8:B-]],IncHI1[ST-9],IncF[[F-:A8:B-]]
IMT47257	RKI6297	63	2019-05-30	faeces	SSG	t1	<=0,12	>=16	>=320	>=16	ST-10	blaCTX-M-1	aac(3)-IId-like,aadA5,aph(3')-Ia	sul1,sul2	dfrA17		tet(B)	catA1-like		IncFIA(HI1),IncHI1B(R27),IncHI1A	Col440I,Col8282,IncQ1	IncHI1[ST-9],IncF[[F-:A8:B-]],IncHI1[ST-9],IncF[[F-:A8:B-]],IncHI1[Unknown ST],IncF[Unknown ST]
IMT47258	RKI6296	63	2019-06-06	faeces	SSG	t2	0.5	>=16	>=320	<=1	ST-1250	blaCTX-M-1,blaTEM-1A	aac(3)-IId-like,aadA5	sul1,sul2	dfrA1,dfrA17				mph(A)	IncFIC(FII),IncN	Col(BS512),IncY,IncQ1,Col(pHAD28),Col8282	IncF[[F100*:A-:B-]],IncN[ST-8],IncN[ST-8],IncF[[F100*:A-:B-]],IncF[Unknown ST],IncN[ST-8]
IMT47261	RKI6294	64	2019-06-21	faeces	5DG	t2	>=4	>=16	>=320	>=16	ST-10	blaCTX-M-55,blaTEM-1B	aac(3)-IIa-like,aph(3')-Ia	sul2	dfrA14		tet(A)-like	floR-like		IncFIC(FII),IncFIB(AP001918),IncN	Col8282,Col(MG828)	IncN[ST-1],IncF[[F18:A-:B1]],IncF[[F18:A-:B1]],IncN[ST-1],IncN[ST-1],IncF[Unknown ST]
IMT47260	RKI6295	64	2019-06-21	faeces	5DG	t2	<=0,12	>=16	>=320	>=16	ST-10	blaCTX-M-1	aac(3)-IId-like,aadA5,aph(3')-Ia	sul1,sul2	dfrA17		tet(B)	catA1-like		IncFIA(HI1),IncHI1A,IncHI1B(R27)	IncQ1	IncHI1[ST-9],IncF[[F-:A8:B-]],IncHI1[ST-9],IncF[[F-:A8:B-]],IncHI1[Unknown ST],IncF[Unknown ST]
IMT47264	RKI6290	65	2019-07-07	faeces	5DG	t1	1	<=1	<=20	<=1	ST-2325	blaCTX-M-15										NA
IMT47267	RKI6293	66	2019-07-09	nostrils	5DG	t1	1	>=16	>=320	>=16	ST-86	blaSHV-12,blaTEM-1B	aac(3)-IIa,aadA2	sul1-like,sul2	dfrA12		tet(D)			IncFIB(K)	IncX3,IncI1-I(Gamma)	IncF[Unknown ST],IncF[Unknown ST]
IMT47268	RKI6283	65	2019-07-14	faeces	5DG	t2	>=4	>=16	>=320	>=16	ST-648	blaCTX-M-15,blaOXA-1,blaTEM-1B	aac(3)-IId-like,aadA5	sul1-like,sul2	dfrA17	aac(6')-Ib-cr	tet(B)	catB3		IncFIB(AP001918),IncFIA,IncFIC(FII),IncFII(pAMA1167-NDM-5)	Col440I,Col8282,IncQ1,Col(MG828)	IncF[[F48:A1*:B49]],IncF[[F48:A1*:B49]],IncF[F-:A1*:B49*]
IMT47270	RKI6284	67	2019-07-14	faeces	5DG	t1	>=4	8	>=320	>=16	ST-410	blaCTX-M-15	aadA1,aadA5	sul1,sul2	dfrA17		tet(A)	floR-like	mph(A)	IncFII,IncFIB(AP001918),IncFIA	Col(pHAD28)	IncF[[F87*:A4:B1*]],IncF[[F87*:A4:B1*]],IncF[F-:A20*:B-]
IMT47271	RKI6286	67	2019-07-21	faeces	5DG	t2	1	>=16	>=320	>=16	ST-86	blaSHV-12,blaTEM-1B	aac(3)-IIa,aadA2	sul1-like,sul2	dfrA12		tet(D)			IncFIB(K)	IncI1-I(Gamma),IncX3	IncF[Unknown ST],IncF[Unknown ST],IncI1[Unknown ST],IncF[Unknown ST]
IMT47274	RKI6282	68	2019-07-24	nostrils	5DG	t1	1	>=16	>=320	>=16	ST-86	blaSHV-12,blaTEM-1B	aac(3)-IIa,aadA2	sul1-like,sul2	dfrA12		tet(D)			IncFIB(K)	IncI1-I(Gamma),IncX3	IncF[Unknown ST],IncF[Unknown ST]
IMT47279	RKI6276	70	2019-07-29	faeces	5DG	t0	<=0,12	>=16	>=320	>=16	ST-1250	blaCTX-M-1,blaTEM-1B	aac(3)-IId-like,aadA2	sul2	dfrA12		tet(B)		mph(A)	IncFIA(HI1),IncFIB(AP001918),IncHI1B(R27),IncHI1A	Col440I,IncY,IncQ1	IncHI1[ST-2],IncF[[F-:A8:B20]],IncHI1[ST-2],IncF[[F-:A8:B20]],IncHI1[Unknown ST],IncF[Unknown ST]
IMT47284	RKI6271	71	2019-07-31	faeces	SSG	t1	>=4	>=16	>=320	>=16	ST-224	blaCTX-M-1	aac(3)-IId-like,aph(3')-Ia	sul1-like,sul2	dfrA7		tet(A)-like		mph(A)		Col8282,p0111,IncQ1,IncI1-I(Gamma)	IncI1[Unknown ST]
2253'6/19	RKI6275	71	2019-07-31	faeces	SSG	t1	>=4	>=16	>=320	>=16	ST-410	blaCTX-M-15	aadA1,aadA5	sul1,sul2	dfrA17		tet(A)	floR-like	mph(A)	IncFII,IncFIB(AP001918),IncFIA	Col(MG828)	IncF[[F31:A4:B1*]],IncF[[F31:A4:B1*]],IncF[F-:A20*:B-]
IMT47282	RKI6602	68	2019-07-31	faeces	5DG	t2	>=4	>=16	>=320	>=16	ST-410	blaCTX-M-15	aadA1,aadA5,aadB	sul1,sul2	dfrA17		tet(A)	floR-like	mph(A)	IncFII,IncFIB(AP001918),IncFIA		IncF[[F31:A4:B1*]],IncF[[F31:A4:B1*]]
2254'7/19	RKI6265	69	2019-08-02	nostrils	5DG	t2	>=4	8	>=320	>=16	ST-410	blaCTX-M-15	aadA1,aadA5,aadB	sul1,sul2	dfrA17		tet(A)	floR-like	mph(A)	IncFII,IncFIB(AP001918),IncFIA		IncF[[F31:A4:B1*]],IncF[[F31:A4:B1*]]
2254'10/19	RKI6268	69	2019-08-02	faeces	5DG	t2	>=4	8	>=320	>=16	ST-410	blaCTX-M-15,blaTEM-1A-like	aadA1,aadA5	sul1,sul2	dfrA17		tet(A)	floR-like	mph(A)	IncFII,IncFIB(AP001918),IncFIA	Col(MG828),IncI1-I(Gamma),Col(pHAD28),Col156,Col440I,IncX3	IncF[[F36:A4:B1*]],IncF[[F36:A4:B1*]],IncI1[Unknown ST],IncF[F-:A20*:B-]
2254'11/19	RKI6269	69	2019-08-02	faeces	5DG	t2	>=4	>=16	>=320	>=16	ST-224	blaCTX-M-1	aac(3)-IId-like,aph(3')-Ia	sul1-like,sul2	dfrA7		tet(A)-like		mph(A)		Col8282,p0111,IncQ1,IncI1-I(Gamma)	IncI1[Unknown ST]
2290'4/19	RKI6277	72	2019-08-06	faeces	5DG	t1	>=4	>=16	>=320	>=16	ST-224	blaCTX-M-1	aac(3)-IId-like,aph(3')-Ia	sul1-like,sul2	dfrA7		tet(A)-like		mph(A)		Col8282,p0111,IncQ1,IncI1-I(Gamma)	IncI1[Unknown ST]
2290'6/19	RKI6279	72	2019-08-06	faeces	5DG	t1	>=4	>=16	>=320	>=16	ST-10	blaCTX-M-55,blaTEM-1B	aac(3)-IIa-like,aph(3')-Ia	sul2	dfrA14		tet(A)-like	floR-like		IncFIC(FII),IncFIB(AP001918),IncN	Col8282,Col(MG828)	IncN[ST-1],IncF[[F18:A-:B1]],IncF[[F18:A-:B1]],IncN[ST-1],IncF[Unknown ST],IncN[ST-1]
2361'1/19	RKI6317	74	2019-08-10	faeces	5DG	t0	>=4	>=16	>=320	>=16	ST-410	blaCTX-M-15	aadA1,aadA5	sul1,sul2	dfrA17		tet(A)	floR-like	mph(A)	IncFII,IncFIB(AP001918),IncFIA		IncF[[F36:A4:B1*]],IncF[[F36:A4:B1*]],IncF[F-:A20*:B-]
IMT47301	RKI6323	73	2019-08-10	faeces	5DG	t1	>=4	>=16	>=320	>=16	ST-224	blaCTX-M-1	aac(3)-IId-like,aph(3')-Ia	sul1-like,sul2	dfrA7		tet(A)-like		mph(A)		Col8282,p0111,IncQ1,Col156,IncI1-I(Gamma)	IncI1[Unknown ST]
2446'3/19	RKI6326	72	2019-08-13	faeces	5DG	t2	<=0,12	>=16	>=320	>=16	ST-641	blaCTX-M-1	aac(3)-IId-like,aadA5	sul1,sul2	dfrA17		tet(B)	catA1-like		IncFIA(HI1),IncHI1A,IncHI1B(R27)	IncI1-I(Gamma),IncQ1,Col(MG828)	IncF[[F-:A8:B-]],IncHI1[ST-9],IncHI1[ST-9],IncF[[F-:A8:B-]],IncF[Unknown ST],IncI1[ST-279],IncHI1[Unknown ST]
2447'4/19	RKI6324	73	2019-08-17	faeces	5DG	t2	>=4	>=16	>=320	>=16	ST-410	blaCTX-M-15	aadA1,aadA5	sul1,sul2	dfrA17		tet(A)	floR-like	mph(A)	IncFII,IncFIB(AP001918),IncFIA		IncF[[F31:A4:B1*]],IncF[[F31:A4:B1*]],IncF[F-:A20*:B-]
2514'3/19	RKI6619	75	2019-08-25	faeces	SSG	t2	<=0,12	>=16	>=320	>=16	ST-641	blaCTX-M-1	aac(3)-IId-like,aadA5,strA,strB	sul1,sul2	dfrA17		tet(B)			IncFIA(HI1),IncHI1B(R27),IncHI1A	IncQ1	IncHI1[ST-9],IncF[[F-:A8:B-]],IncHI1[ST-9],IncF[[F-:A8:B-]]
2648'3/19	RKI6327	76	2019-09-08	faeces	SSG	t1	<=0,12	>=16	>=320	<=1	ST-1245	blaCTX-M-14,blaTEM-1B	aac(3)-IId-like,aadA5	sul1,sul2	dfrA17			catA1-like	mph(A)		Col440I,IncQ1	NA
2750'4/19	RKI6337	76	2019-09-15	faeces	SSG	t2	1	>=16	>=320	<=1	ST-1686	blaCTX-M-1,blaTEM-1A	aac(3)-IId-like	sul2	dfrA1				mph(A)	IncFIB(K),IncN	Col8282,Col(pHAD28)	IncF[Unknown ST],IncN[ST-8],IncN[ST-8],IncF[Unknown ST],IncN[ST-8],IncF[Unknown ST]
2837'1/19	RKI6464	78	2019-09-21	nostrils	5DG	t2	>=4	>=16	>=320	>=16	ST-224	blaCTX-M-1	aac(3)-IId-like,aph(3')-Ia,strA,strB	sul1-like,sul2	dfrA7		tet(A)-like		mph(A)		Col8282,IncI1-I(Gamma),IncQ1,p0111,Col(MG828)	NA
IMT47800	RKI6557	78	2019-09-21	faeces	5DG	t2	>=4	>=16	>=320	>=16	ST-641	blaCTX-M-1	aac(3)-IId-like,aadA5,strA,strB	sul1,sul2	dfrA17		tet(B)			IncFIA(HI1),IncHI1A,IncHI1B(R27)	Col440I,IncQ1	IncHI1[ST-9],IncF[[F-:A8:B-]],IncF[[F-:A8:B-]],IncHI1[ST-9]
3410'5/19	RKI6498	82	2019-11-07	faeces	SSG	t1	<=0,12	>=16	>=320	<=1	ST-1250	blaCTX-M-1	aac(3)-IId-like,aadA5,aph(3')-Ia,strA,strB	sul1,sul2	dfrA17				mph(A)	IncFIB(pHCM2)	IncQ1	IncF[Unknown ST],IncF[Unknown ST]
IMT48028	RKI6579	83	2019-11-12	faeces	5DG	t1	<=0,12	>=16	>=320	<=1	ST-1250	blaCTX-M-1	aac(3)-IId-like,aadA5,aph(3')-Ia,strA,strB	sul1,sul2	dfrA17				mph(A)	IncFIB(pHCM2)	IncQ1	IncF[Unknown ST],IncF[Unknown ST]
3504'5/19	RKI6627	82	2019-11-14	faeces	SSG	t2	1	>=16	>=320	<=1	ST-2035	blaCTX-M-1,blaTEM-1B-like	aac(3)-IId-like,strA-like,strB	sul2	dfrA14-like				mph(A)	IncN	IncY,IncR,Col(pHAD28)	IncN[ST-1],IncN[ST-1]
3585'2/19	RKI6631	84	2019-11-19	faeces	SSG	t2	<=0,12	<=1	>=320	<=1	ST-1250	blaCTX-M-1	aac(3)-IId-like,aadA5,aph(3')-Ia,strA,strB	sul1,sul2	dfrA17				mph(A)	IncFIB(pHCM2)	IncX2,IncQ1	IncF[Unknown ST],IncF[Unknown ST]
3586'7/19	RKI6632	85	2019-11-21	faeces	5DG	t1	<=0,12	>=16	>=320	>=16	novel ST	blaCTX-M-1	aac(3)-IId-like,aadA5,aph(3')-Ia,strA,strB	sul1-like,sul2	dfrA17		tet(B)	catA1-like		IncFIA(HI1),IncHI1B(R27),IncHI1A	IncQ1	IncHI1[ST-9],IncF[[F-:A8:B-]],IncHI1[ST-9],IncF[[F-:A8:B-]]
849'4/20	RKI6604	98	2020-02-27	faeces	5DG	t1	0.5	8	>=320	>=16	ST-410	blaCTX-M-1, blaOXA-1	aac(3)-IId-like,aac(3)-IVa-like,aadA1-like,aph(3')-Ia,aph(4)-Ia,strA,strB	sul1,sul2	dfrA1		tet(A)-like,tet(Y)	floR-like		IncFIC(FII),IncFIA,IncFIB(AP001918)	Col(pHAD28),IncB/O/K/Z	IncF[[F18:A6:B42]],IncF[[F18:A6:B42]]
887'1/20	RKI6603	98	2020-03-05	faeces	5DG	t2	0.5	8	>=320	>=16	ST-410	blaCTX-M-1, blaOXA-1	aac(3)-IVa-like,aadA1-like,aph(3')-Ia,aph(4)-Ia,strA,strB	sul1,sul2			tet(A)-like,tet(Y)	floR-like		IncFIB(AP001918),IncFIA,IncFIC(FII)	Col(pHAD28),IncB/O/K/Z	IncF[[F18:A6:B42]],IncF[[F18:A6:B42]]
IMT48420 (900'5/19)		54	2019-03-29	nostrils	5DG	t1	1	>=16	>=320	>=16
2996'3/18		32	2018-09-25	nostrils	5DG	t2	0.5	>=16	>=320	<=1
				Isolate not stored.
			NA	not available
